# Supplementary material for: Content, Behavior Change Techniques, and Quality of Pregnancy Apps in Spain: Systematic Search on App Stores
Source: JMIR Mhealth Uhealth. 2021 Nov 17;9(11):e27995. doi: 10.2196/27995 (PMC8663580; doi:10.2196/27995)
Supplement: Multimedia Appendix 1 [file mhealth_v9i11e27995_app1.xlsx]

## Sheet: Aranchapps
App name	MARS Scores (rango 1=minimum score; 5=maximum score)								Content (related to…)(0= not included; 1=included)																												Behavior Change Techniques (0= not included; 1= included)
	OBJETIVE	SUBJETIVE	Awareness	Knowledge	Attitudes	Intention to change	Help seeking	Behavior change	Changes during pregnancy	Fetal development	Requires urgent consultation	Pregnancy pathologies	Balanced diet	Weight gain	Food safety	Dietary recommendations	Physical exercise	Sexuality	Work	Travel	Drugs	Toxic habits	Diagnostic tests	Radiation	Infectious diseases	Vaccines	Psychological aspects	Hygiene	Oral health	Social environment	Breastfeeding	COVID-19	Signs of labor	Delivery	Postpartum	Information for partner	B11	B13	B14	B23	B24	B31	B41	B54	B61	B71	B87	B91
Seguidor de mi embarazo: Preglife	4	3	2	3	3	3	4	3	1	1	1	1	1	1	0	1	1	1	1	0	1	1	1	0	0	1	1	1	1	1	1	1	1	1	1	1	1	0	0	0	1	1	1	0	1	1	0	0
Mi embarazo semana a semana en Español	3.41176	2.25	2	3	2	3	3	3	1	1	1	1	1	1	1	1	1	1	1	1	1	1	1	0	1	1	1	1	1	1	1	0	1	1	0	1	0	0	1	0	0	0	1	0	0	0	0	0
Mi Embarazo día a día	2.88235	2	1	2	1	1	3	1	1	1	1	1	1	1	1	1	1	1	0	0	0	1	1	0	1	0	1	1	1	1	1	0	1	1	0	1	0	0	0	0	0	0	0	0	0	0	0	0
Mi embarazo dia a dia: Semanas de embarazo españo	3.5	2.75	3	3	3	3	4	3	1	1	1	1	1	1	1	1	1	1	1	1	1	1	1	0	1	1	1	1	1	1	1	0	1	1	1	0	0	0	0	1	1	0	1	0	0	0	1	0
Embarazadas primerizas	2.29412	1.25	2	2	1	1	2	1	1	1	0	0	1	1	1	1	1	1	0	1	1	1	0	0	0	0	0	0	0	1	0	0	1	1	1	0	1	0	0	0	0	0	0	0	0	0	0	0
Guia para Embarazadas Primerizas Gratis	2.88235	1.75	2	3	1	1	2	1	1	1	1	1	1	1	1	1	1	0	0	0	1	1	1	0	1	1	1	1	1	0	1	0	1	1	1	0	0	0	0	0	0	0	0	0	0	0	0	0
Embarazo Mes a Mes	2.94118	1.75	2	2	1	2	2	1	1	1	1	0	1	1	1	1	1	1	0	1	1	1	1	1	0	0	1	0	0	0	0	0	1	1	0	1	0	0	0	0	0	0	0	0	0	0	0	0
Tu Embarazo Semana a Semana	2.70588	1.25	2	2	1	1	2	1	1	1	1	1	1	1	1	1	1	1	1	1	1	1	1	0	1	1	1	1	1	1	1	0	1	1	0	1	0	0	0	0	0	0	0	0	0	0	0	0
Mi EMBARAZO por SEMANAS Calendario Maternidad	2.70588	1.25	2	2	1	1	2	1	1	1	1	1	1	1	1	1	1	1	0	1	1	1	1	0	0	1	1	0	0	1	1	0	1	1	0	1	1	1	0	0	0	0	1	0	0	0	0	0
embarazo semana a semana español días y meses	2.64706	1.25	2	2	1	1	2	1	1	1	1	0	0	1	0	1	0	0	0	0	1	1	1	0	0	0	1	0	0	0	1	0	1	0	0	0	1	0	0	0	0	0	0	0	0	1	0	0
Embarazo semana a semana español	2.70588	1.25	2	2	1	1	2	1	1	1	1	0	1	1	0	1	1	1	1	0	1	1	0	1	0	0	0	1	1	0	1	0	1	1	0	0	0	0	1	0	0	0	0	0	0	0	0	0
Cuidados en el Embarazo	2.64706	1.5	2	2	1	2	2	1	0	0	0	0	1	1	1	0	1	0	0	1	1	1	0	1	0	0	1	1	0	0	0	0	0	0	0	1	0	0	0	0	0	0	1	0	0	0	0	0
Embarazo saludable	2.94118	1.5	2	2	1	2	2	1	1	1	0	0	1	1	1	1	1	0	0	0	1	1	1	0	0	0	0	0	1	1	0	0	1	1	0	0	0	0	0	0	1	0	0	0	0	0	0	0
Mi embarazo como prepararse día a día	2.70588	1.25	2	2	2	2	2	1	1	1	0	0	0	1	0	0	1	0	0	0	1	1	1	0	0	1	0	0	1	0	0	0	1	1	0	0	0	0	0	0	0	0	0	0	0	0	0	0
Embarazo +	4.17647	2.25	3	4	3	3	3	3	1	1	1	1	1	1	1	1	1	1	1	1	1	1	1	0	1	1	1	1	1	1	1	1	1	1	1	1	1	1	1	0	1	0	1	0	0	1	0	0
Babycenter	3.41176	2	2	3	3	2	3	3	1	1	1	1	1	1	1	1	1	1	1	1	1	1	1	1	1	1	1	1	1	1	1	0	1	1	1	1	1	1	0	0	0	1	0	0	0	0	0	0
iNatal	4.61	4	4	5	3	4	4	4	1	1	1	1	1	1	1	1	1	1	1	1	1	1	1	1	1	1	1	1	1	1	1	1	1	1	1	1	1	1	1	0	1	1	1	0	1	1	0	1
Embarazo Semana a Semana app	2	1.25	2	2	1	2	2	1	1	1	1	1	1	1	1	1	1	1	1	1	1	1	1	1	1	1	1	0	1	1	1	0	1	1	0	1	0	0	0	0	1	0	1	0	0	1	0	0
Embarazo. Sprout	2.58824	1.25	2	2	1	2	3	1	1	1	1	1	1	1	1	1	1	1	1	1	1	1	1	0	0	1	1	1	1	1	1	0	1	1	0	0	0	0	0	0	0	0	0	0	0	0	0	0
Tu Embarazo	3.17647	1.75	2	3	2	2	2	1	1	1	0	1	1	1	1	1	1	1	1	1	1	1	1	0	0	1	1	1	1	1	0	0	0	0	0	0	0	0	0	0	1	0	0	0	0	1	0	0
Mi embarazo Doctissimo	3.29412	2.25	2	3	1	2	2	1	1	1	1	1	1	1	1	1	1	1	1	1	1	1	1	0	1	1	1	1	1	1	1	0	1	1	1	1	0	0	0	0	1	1	0	0	0	1	0	0
Yo Embarazo Ribera Salud	3.11765	1.75	2	2	2	2	2	1	1	1	1	0	1	1	1	1	1	0	0	0	0	0	1	0	0	0	1	0	1	0	0	0	0	1	0	1	0	0	0	0	1	0	0	1	0	1	0	0
Gestavida	3.94118	2.5	3	3	3	3	4	3	1	1	1	1	1	1	1	1	1	1	1	1	1	1	1	1	1	1	1	1	1	1	1	0	1	1	1	1	1	1	1	1	1	1	0	0	1	1	0	0
Embarazo Óptimo	4.47059	4	4	5	3	4	4	4	1	1	1	1	1	1	1	1	1	1	1	1	1	1	1	1	1	1	1	1	1	1	1	1	1	1	1	1	1	1	1	0	0	0	0	0	0	0	0	0
Mi embarazo al día	3	1.75	1	2	1	1	2	1	1	1	1	1	1	1	1	1	1	1	0	1	1	1	1	1	1	0	1	0	1	1	1	0	1	1	0	0	1	0	0	0	1	0	1	0	1	0	0	0
